# Supplementary material for: Exploitation of High Tumour GSH Levels for Targeted siRNA Delivery in Rhabdomyosarcoma Cells
Source: Biomolecules. 2022 Aug 17;12(8):1129. doi: 10.3390/biom12081129 (PMC9405954; doi:10.3390/biom12081129)
Supplement: Supplementary file 1 [file biomolecules-12-01129-s001.zip]

Archive with 1 entries (1 files):
- biomolecules-1857529-supplementary.pdf
